# Supplementary material for: Influence of Atmospheric Cold Plasma Exposure on Naturally Present Fungal Spores and Physicochemical Characteristics of Sundried Tomatoes (Solanum lycopersicum L.)
Source: Foods. 2022 Jan 13;11(2):210. doi: 10.3390/foods11020210 (PMC8774998; doi:10.3390/foods11020210)
Supplement: Supplementary file 1 [file foods-11-00210-s001.zip]

Archive with 1 entries (1 files):
- foods-1515545-supplementary.pdf
